# Supplementary material for: Incidence of Carassius auratus Gibelio Gill Hemorrhagic Disease Caused by CyHV-2 Infection Can Be Reduced by Vaccination with Polyhedra Incorporating Antigens
Source: Vaccines (Basel). 2021 Apr 16;9(4):397. doi: 10.3390/vaccines9040397 (PMC8072653; doi:10.3390/vaccines9040397)
Supplement: Supplementary file 1 [file vaccines-09-00397-s001.zip]

Archive with 1 entries (1 files):
- vaccines-1151515-supplementary.pdf
